# Supplementary material for: Combined Therapy with a CCR2/CCR5 Antagonist and FGF21 Analogue Synergizes in Ameliorating Steatohepatitis and Fibrosis
Source: Int J Mol Sci. 2022 Jun 15;23(12):6696. doi: 10.3390/ijms23126696 (PMC9224277; doi:10.3390/ijms23126696)
Supplement: Supplementary file 1 [file ijms-23-06696-s001.zip]

Archive with 9 entries (8 files):
- ijms-1730649-supplementary/
- ijms-1730649-supplementary/Figure S1_new.pdf
- ijms-1730649-supplementary/Figure S2_new.pdf
- ijms-1730649-supplementary/Figure S3_new.pdf
- ijms-1730649-supplementary/Table S1.pdf
- ijms-1730649-supplementary/Table S2.pdf
- ijms-1730649-supplementary/Table S3.pdf
- ijms-1730649-supplementary/Table S4.pdf
- ijms-1730649-supplementary/Table S5.pdf
